# Supplementary material for: Synthesis of New Thiazole-Privileged Chalcones as Tubulin Polymerization Inhibitors with Potential Anticancer Activities
Source: Pharmaceuticals (Basel). 2024 Aug 31;17(9):1154. doi: 10.3390/ph17091154 (PMC11435058; doi:10.3390/ph17091154)
Supplement: Supplementary file 1 [file pharmaceuticals-17-01154-s001.zip]

Archive with 1 entries (1 files):
- pharmaceuticals-3153734-supplementary.pdf
